# Supplementary material for: In Vitro Enzymatic and Computational Assessments of Pyrazole–Isatin and Pyrazole–Indole Conjugates as Anti-Diabetic, Anti-Arthritic, and Anti-Inflammatory Agents
Source: Pharmaceutics. 2025 Feb 23;17(3):293. doi: 10.3390/pharmaceutics17030293 (PMC11946580; doi:10.3390/pharmaceutics17030293)
Supplement: Supplementary file 1 [file pharmaceutics-17-00293-s001.zip]

Archive with 1 entries (1 files):
- pharmaceutics-3484653-supplementary.pdf
